# Supplementary material for: Evaluating the systemic right ventricle by CMR: the importance of consistent and reproducible delineation of the cavity
Source: J Cardiovasc Magn Reson. 2008 Aug 19;10(1):40. doi: 10.1186/1532-429X-10-40 (PMC2533306; doi:10.1186/1532-429X-10-40)
Supplement: Additional file 1 — Measurements of systemic right ventricular volumes and function by mean of CMR. [file 1532-429X-10-40-S1.xls]

## Sheet: Sheet1
Table 1. Measurements of systemic right ventricular volumes and function by means of CMR
Parameter*	Structures included † (n=29)			Structures excluded † (n=29)			Absolute diff.			p Value	Percentage diff.
EDV (ml)	208	±	55	179	±	49	29	±	11	< 0.001	15
ESV (ml)	132	±	49	101	±	42	31	±	11	< 0.001	27
SV (ml)	75	±	18	78	±	18	- 2	±	6	0.061	3
CO (ml)	5327	±	1457	5478	±	1438	- 151	±	427	0.067	3
EF (%)	37	±	8	45	±	9	- 7	±	4	< 0.001	18
*Absolute diff. = Absolute difference; CO = cardiac output; CV = coefficient of variability; EDV = end diastolic volume; EF = ejection fraction; ESV =
end systolic volume; Percentage diff. = Percentage difference; SV = stroke volume.
† Data are mean values ± standard deviation
