# Supplementary material for: Evaluating the systemic right ventricle by CMR: the importance of consistent and reproducible delineation of the cavity
Source: J Cardiovasc Magn Reson. 2008 Aug 19;10(1):40. doi: 10.1186/1532-429X-10-40 (PMC2533306; doi:10.1186/1532-429X-10-40)
Supplement: Additional file 2 — Intra- and inter-observer reproducibility of measurements. [file 1532-429X-10-40-S2.xls]

## Sheet: Sheet1
Table 2. Intra- and inter-observer reproducibility of measurements.
	Intra-observer reproducibility
	Including structures in volume (n=20)						Excluding structures from volume (n=20)						p Value
Parameter*	Average †	Difference †			CV* (%)		Average †	Difference †			CV* (%)
EDV (ml)	212	-4.7	±	13	6.1		178.2	-3.6	±	27.2	15.2		0.65
ESV (ml)	139	-3.5	±	9.3	6.7		105.7	-0.02	±	7.9	7.5		0.68
SV (ml)	74	-1.2	±	6.9	9.4		70.5	0.4	±	10.2	14.4		0.94
CO (ml)	5082	-99	±	483	9.5		4883.6	16.4	±	706.5	14.5		0.93
EF (%)	35.6	0.1	±	2.1	5.8		41.1	0.01	±	3.2	7.7		0.38
	Inter-observer reproducibility
	Including structures in volume (n=20)						Excluding structures from volume (n=20)						p Value
Parameter*	Average †	Difference †			CV* (%)		Average †	Difference †			CV* (%)
EDV (ml)	213.2	-6.5	±	21.4	10		180.5	-8.2	±	24.4	13.5		0.11
ESV (ml)	139.4	-4.7	±	17.7	12.7		107.5	-3.5	±	19.8	18.5		0.07
SV (ml)	73.8	-1.8	±	9	12.2		72.8	-4.1	±	12.2	16.8		< 0.05
CO (ml)	5104.4	-144.4	±	649.1	12.7		5060.4	-337.1	±	867.5	17.1		0.1
EF (%)	35.7	-0.1	±	2.7	7.5		41.4	-0.6	±	5.3	12.8		< 0.01
*CO = cardiac output; CV = coefficient of variability; EDV = end diastolic volume; EF = ejection fraction; ESV = end systolic volume; SV stroke
volume.
† Data are mean values ± standard deviation of the average and the difference of the paired observations
